# Supplementary material for: Colonisation with extended spectrum beta-lactamase-producing and carbapenem-resistant Enterobacterales in children admitted to a paediatric referral hospital in South Africa
Source: PLoS One. 2020 Nov 6;15(11):e0241776. doi: 10.1371/journal.pone.0241776 (PMC7647087; doi:10.1371/journal.pone.0241776)
Supplement: S3 File — (XLSX) [file pone.0241776.s003.xlsx]

## Sheet: Sheet1
Study number	ID of isolate	ESBL	CTXM	TEM	SHV	CRE	Genotype of ESBL gene
1	KP	Yes	P	P	P	-	-
2	KP	Yes	P	N	P	-	-
3	KP	Yes	P	P	P	-	-
5	KP	Yes	P	P	P	-	-
6	EC	Yes	N	N	N	-	-
9	KP	Yes	P	P	P	-	-
11	KP	Yes	P	P	P	-	-
15	KP	Yes	P	N	P	-	-
16	EC	Yes	N	N	N	-	-
18	EC	Yes	P	N	N	-	-
18	KP	Yes	P	P	P	-	-
20	EC	No	P	N	N	-	-
21	KP	Yes	P	P	P	-	-
23	KP	Yes	P	P	P	-	-
24	KP	Yes	P	P	P	-	-
25	KP	Yes	P	P	P	-	-
26	KP	Yes	P	P	P	-	-
27	EC	Yes	N	P	N	-	TEM-135
27	KP	Yes	P	P	N	-	-
29	KP	Yes	P	P	P	-	-
31	KP	Yes	P	P	P	-	-
33	KP	Yes	P	P	P	-	-
34	EC	Yes	N	N	N	-	-
35	KP	Yes	P	P	P	-	-
37	KP	Yes	P	P	P	-	-
42	KP	Yes	P	P	P	-	-
43	KP	Yes	P	P	P	-	-
45	EC	Yes	N	N	N	-	-
48	KP	Yes	P	P	P	-	-
49	KP	Yes	P	P	P	-	-
55	EC	No	N	N	N	-	-
56	EC	Yes	N	P	N	-	TEM-1
57	EC	Yes	P	N	N	-	-
58	EC	Yes	N	N	N	-	-
61	KP	Yes	P	N	P	-	-
61	EC	Yes	P	P	P	-	-
62	KP	Yes	P	P	P	-	-
67	KP	Yes	P	P	P	-	-
69	EnCl	Yes	N	N	N	N	-
71	EC	Yes	P	N	N	-	-
72	EC	Yes	P	N	N	-	-
75	KP	Yes	P	P	P	-	-
77	KP	Yes	P	P	P	-	-
80	EC	Yes	P	N	N	-	-
82	EC	Yes	P	P	N	-	-
84	KP	Yes	P	P	P	-	-
86	KP	Yes	P	P	P	-	-
89	EC	Yes	N	N	N	-	-
90	EC	Yes	N	P	N	-	TEM-1
90	KP	Yes	P	P	P	-	-
91	KP	Yes	P	P	P	-	-
94	KP	No	P	N	P	-	-
97	KP	No	P	P	P	-	-
101	EC	Yes	P	N	N	-	-
104	EC	Yes	N	N	N	-	-
105	EC	Yes	N	N	N	-	-
106	KP	Yes	P	P	P	-	-
107	EC	Yes	N	N	N	-	-
108	EC	Yes	P	N	N	-	-
109	KP	Yes	P	N	P	-	-
110	EC	Yes	P	N	N	-	-
110	KP	Yes	P	N	P	-	-
111	KP	Yes	P	P	P	-	-
112	KP	Yes	P	P	P	-	-
113	KP	Yes	P	N	P	-	-
114	KP	Yes	P	P	P	-	-
117	EC	Yes	P	N	N	-	-
118	KP	Yes	P	P	P	-	-
119	KP	Yes	P	P	P	-	-
120	EC	Yes	P	N	N	-	-
120	KP	Yes	P	P	P	-	-
125	EnCl	Yes	N	N	N	-	-
126	KP	Yes	P	P	P	-	-
130	KP	Yes	P	P	P	-	-
132	KP	Yes	P	P	P	-	-
135	EC	Yes	N	N	N	-	-
136	KP	Yes	P	P	P	-	-
138	KP	Yes	P	P	P	-	-
139	EC	Yes	P	N	N	-	-
142	EC	Yes	P	N	N	-	-
149	KP	Yes	-	-	-	-	-
153	KP	Yes	P	P	P	-	-
155	Koxytoca	Yes	P	P	N	-	-
155	EC	Yes	P	P	N	-	-
157	KP	Yes	N	N	P	-	-
158	KP	Yes	P	P	P	-	-
161	EC	Yes	-	-	-	-	-
163	KP	Yes	P	P	P	-	-
165	KP	Yes	P	N	P	-	-
166	KP	Yes	P	P	P	-	-
167	EC	Yes	N	N	N	-	-
169	EC	Yes	P	N	N	-	-
170	EC	Yes	P	N	N	-	-
171	KP	Yes	P	N	P	-	-
172	EC	Yes	P	N	N	-	-
174	KP	Yes	P	N	P	-	-
177	Koxytoca	Yes	P	P	N	-	-
182	KP	Yes	P	P	P	-	-
185	KP	Yes	P	P	P	-	-
186	KP	Yes	P	P	N	-	-
189	KP	Yes	P	P	P	-	-
189	EC	Yes	P	N	N	-	-
196	KP	Yes	P	P	P	-	-
198	KP	Yes	P	P	P	-	-
199	KP	Yes	P	P	N	-	-
Key:	KP - Klebsiella pneumoniae
	EC - Escherichia coli
	Koxytoca - Klebsiella oxytoca
	EnCl - Enterobacter cloacae
	P - Positive
	N - Negative
	TEM - Temoneira
	CTX - Cefotaxime
	CTX-M - Cefotaxime (CTX)-M-type
	SHV - Sulfhydryl variable
